# Supplementary material for: Genetic variation and structure of maize populations from Saoura and Gourara oasis in Algerian Sahara
Source: BMC Genet. 2018 Aug 1;19:51. doi: 10.1186/s12863-018-0655-2 (PMC6090932; doi:10.1186/s12863-018-0655-2)
Supplement: Supplementary file 2 — Table S5. Correlation matrix of 24 agro-morphological traits used to characterize 47 Algerian maize landraces. (XLSX 16 kb) [file 12863_2018_655_MOESM2_ESM.xlsx]

## Sheet: Table S5
	Table S5. Correlation matrix of 24 agro-morphological traits used to characterize 47 Algerian maize landraces
		T50	E.V	DS	DA	ASI	NL	NEP	PLH	EH	ERN	NKR	EL	ED	CD	RD	KL	KW	KT	K%	EW	1000 KW	HMC	KYP
EMR (%)		-0.0971148	0.507545	0.0257953	-0.0215454	0.202338	-0.0853138	-0.00133589	0.00862954	0.0900587	-0.195576	-0.0891866	-0.0829219	-0.128774	-0.154987	-0.249013	-0.0893235	0.0441093	-0.0565157	0.0727435	-0.154618	-0.132037	0.199367	-0.149603
T50			-0.132491	0.439752	0.462606	-0.154268	0.3979	0.271738	0.431671	0.466466	0.382039	0.32951	0.461624	0.325188	0.336773	0.399679	0.158278	-0.27903	-0.229037	0.00868693	0.337117	-0.202191	0.118019	0.33061
E.V				0.0129254	-0.0626095	0.339353	-0.0172539	-0.126862	0.00424133	0.0642421	-0.112012	0.0770371	0.12347	0.215122	0.0929832	0.0353102	0.145962	0.325052	0.0794464	0.232927	0.16452	-0.153624	-0.065276	0.241626
DS					0.973416	-0.0418054	0.454301	0.00476225	0.840436	0.851211	0.666199	0.802597	0.736649	0.676962	0.557686	0.582988	0.598881	-0.165175	-0.513025	-0.183485	0.775688	0.133374	0.179305	0.721594
DA						-0.269349	0.44299	0.0225105	0.84957	0.864954	0.695983	0.811215	0.723218	0.684498	0.587489	0.610267	0.600989	-0.171023	-0.459854	-0.26695	0.779832	0.187247	0.183496	0.702705
ASI							-0.0297289	-0.0632737	-0.172371	-0.191526	-0.236992	-0.163706	-0.0467691	-0.136312	-0.219831	-0.209517	-0.10643	0.0501183	-0.154164	0.419478	-0.139102	-0.285474	-0.0356995	-0.0241315
NL								-0.133332	0.569874	0.392108	0.566494	0.417606	0.366264	0.47369	0.444508	0.504077	0.423743	-0.249025	-0.0828895	-0.241948	0.509183	0.136535	-0.190321	0.466514
NEP									0.00741034	0.135931	-0.0957129	-0.00734466	0.0834481	-0.0879751	-0.132452	-0.0683531	-0.235003	-0.117816	-0.199686	0.132446	-0.129855	-0.343811	0.361837	-0.125526
PLH										0.921625	0.764987	0.805972	0.743041	0.694474	0.685927	0.661154	0.464765	-0.276248	-0.30582	-0.233401	0.787962	0.0843066	0.0643627	0.735133
EH											0.66712	0.793923	0.77146	0.653325	0.656163	0.626199	0.408335	-0.177095	-0.293722	-0.233879	0.726077	0.0933645	0.204429	0.660134
ERN												0.643751	0.611437	0.779865	0.798906	0.834046	0.592027	-0.390422	-0.14038	-0.203365	0.767845	0.119742	0.0374839	0.717944
NKR													0.86005	0.760015	0.632715	0.659544	0.66924	0.0569938	-0.377564	-0.131604	0.909086	0.284393	0.106549	0.872666
EL														0.713169	0.687911	0.705309	0.539652	0.0103212	-0.254546	-0.0660575	0.82536	0.0682426	0.25652	0.796531
ED															0.843797	0.909492	0.802812	0.186505	-0.0910552	-0.16102	0.926846	0.298286	0.0901805	0.894786
CD																0.93788	0.537372	0.0250599	0.0951194	-0.38743	0.78441	0.259743	0.0408952	0.700432
RD																	0.639889	0.0124536	0.029545	-0.272093	0.830724	0.232222	0.0426127	0.772672
KL																		0.258527	-0.150357	-0.10249	0.807181	0.436702	-0.0802722	0.790251
KW																			0.234494	-0.0538839	0.117434	0.465133	0.0745137	0.108113
KT																				-0.142603	-0.232507	0.153912	-0.175883	-0.251572
K%																					-0.16793	-0.624677	0.000193852	0.0690863
EW																						0.318299	0.0172087	0.967869
1000 KW																							-0.111303	0.169571
HMC																								-0.0539901
KYP
	Values in bold-correlation coefficient significant at P<0,05
